# Supplementary material for: Optical Density-Based Methods in Phage Biology: Titering, Lysis Timing, Host Range, and Phage-Resistance Evolution
Source: Viruses. 2025 Nov 30;17(12):1573. doi: 10.3390/v17121573 (PMC12737510; doi:10.3390/v17121573)
Supplement: Supplementary file 1 [file viruses-17-01573-s001.zip]

Archive with 1 entries (1 files):
- viruses-3988805-supplementary.xlsx
