# Supplementary material for: Optical Density-Based Methods in Phage Biology: Titering, Lysis Timing, Host Range, and Phage-Resistance Evolution
Source: Viruses. 2025 Nov 30;17(12):1573. doi: 10.3390/v17121573 (PMC12737510; doi:10.3390/v17121573)
Supplement: Supplementary file 1 [file viruses-17-01573-s001.zip › viruses-3988805-supplementary.xlsx]

## Sheet: Figure 1
Panel A					Panel B
Time	T4	Time	Bacteria		Time	T3	Time	Bacteria
5.5	0.450673	5.5	0.516452		0	0.142333	0	0.128667
11	0.457228	11	0.513023		4	0.145	4	0.129333
16.5	0.461794	16.5	0.528525		8	0.148	8	0.132
22	0.3778	22	0.559439		12	0.151667	12	0.137333
27.5	0.298254	27.5	0.598044		16	0.155666	16	0.141333
33	0.260085	33	0.633257		20	0.159	20	0.144333
38.5	0.24596	38.5	0.664717		24	0.164	24	0.150334
44	0.239531	44	0.691306		28	0.169666	28	0.155
49.5	0.223528	49.5	0.709328		32	0.175667	32	0.161667
55	0.196938	55	0.72284		36	0.180334	36	0.168334
66	0.173207	66	0.74759		40	0.185667	40	0.175
71.5	0.170446	71.5	0.758115		44	0.19	44	0.182
77	0.16867	77	0.760963		48	0.192666	48	0.188333
92.5	0.165818	92.5	0.774394		52	0.19	52	0.194
99	0.165818	99	0.774394		56	0.183	56	0.197
105.5	0.164638	105.5	0.775751		60	0.170666	60	0.200666
112	0.164206	112	0.778749		64	0.154334	64	0.204
118.5	0.163695	118.5	0.780973		68	0.134333	68	0.206
					72	0.114	72	0.208
					76	0.0986663	76	0.210333
					80	0.0903333	80	0.213
					84	0.0846667	84	0.213667
					88	0.0819997	88	0.214
					92	0.0803333	92	0.215667
					96	0.0789997	96	0.215666
					100	0.078333	100	0.217
					104	0.077667	104	0.217667
					108	0.077667	108	0.218334
					112	0.0776663	112	0.219
					116	0.0773333	116	0.219667
					120	0.0776663	120	0.221

## Sheet: Figure 2
time	T4D	rIII	bacteria
0	0.056333	0.057333	0.065333
0.0666667	0.057333	0.059333	0.067333
0.133333	0.059333	0.061333	0.0686663
0.2	0.06	0.062	0.0696667
0.266667	0.063333	0.065333	0.0729997
0.333333	0.066333	0.068333	0.0756663
0.4	0.07	0.073	0.0796667
0.466667	0.074	0.077	0.083
0.533333	0.079	0.081	0.0876667
0.6	0.083333	0.084333	0.0916663
0.666667	0.088	0.088	0.0956667
0.733333	0.091	0.09	0.0996667
0.8	0.094667	0.091667	0.105
0.866667	0.098333	0.094333	0.110666
0.933333	0.101333	0.097333	0.115666
1	0.106	0.098	0.121333
1.06667	0.106333	0.090333	0.127333
1.13333	0.105333	0.083333	0.133
1.2	0.102333	0.075333	0.137666
1.26667	0.102333	0.069333	0.143333
1.33333	0.104	0.064	0.148
1.4	0.107	0.06	0.152333
1.46667	0.108	0.055	0.157
1.53333	0.11	0.046	0.161
1.6	0.111	0.039	0.164
1.66667	0.112	0.036	0.167667
1.73333	0.113	0.036	0.169667
1.8	0.113	0.036	0.172
1.86667	0.113667	0.036667	0.174
1.93333	0.114333	0.036333	0.175333
2	0.114	0.037	0.177
2.06667	0.115	0.037	0.177667
2.13333	0.115	0.037	0.177667
2.2	0.115	0.038	0.178
2.26667	0.116333	0.038333	0.178666
2.33333	0.116333	0.038333	0.179666
2.4	0.117	0.038	0.179667
2.46667	0.117333	0.038333	0.180333
2.53333	0.117	0.039	0.180667
2.6	0.118	0.039	0.181333
2.66667	0.118333	0.039333	0.181666
2.73333	0.118333	0.039333	0.181333
2.8	0.119	0.039	0.182
2.86667	0.119333	0.041333	0.182333
2.93333	0.121	0.041	0.182667
3	0.121333	0.040333	0.183
3.06667	0.121333	0.040333	0.183333
3.13333	0.121	0.041	0.183667
3.2	0.122333	0.041333	0.184
3.26667	0.121	0.041	0.184333
3.33333	0.122667	0.040667	0.184334
3.4	0.123	0.042	0.185
3.46667	0.123	0.041	0.185333
3.53333	0.123	0.041	0.184667
3.6	0.123	0.042	0.185
3.66667	0.123	0.042	0.185667
3.73333	0.123	0.042	0.186333
3.8	0.122667	0.042667	0.186
3.86667	0.122333	0.042333	0.186
3.93333	0.121	0.042	0.186
4	0.119667	0.042667	0.186334
4.06667	0.119	0.043	0.187
4.13333	0.117333	0.043333	0.187333
4.2	0.114333	0.043333	0.187666
4.26667	0.111	0.043	0.187667
4.33333	0.107667	0.042667	0.188334
4.4	0.102	0.043	0.188
4.46667	0.097333	0.043333	0.189
4.53333	0.091	0.043	0.189
4.6	0.086	0.043	0.190333
4.66667	0.082	0.044	0.191333
4.73333	0.079333	0.044333	0.191666
4.8	0.074333	0.044333	0.192666
4.86667	0.072333	0.044333	0.193333
4.93333	0.068	0.044	0.194
5	0.067667	0.045667	0.195334
5.06667	0.064333	0.044333	0.195333
5.13333	0.063333	0.044333	0.195333
5.2	0.061667	0.045667	0.196334
5.26667	0.060333	0.045333	0.197333
5.33333	0.06	0.045	0.197667
5.4	0.058667	0.045667	0.198334
5.46667	0.058	0.045	0.198667
5.53333	0.057	0.045	0.199333
5.6	0.056333	0.046333	0.200666
5.66667	0.055333	0.046333	0.201
5.73333	0.055	0.046	0.201667
5.8	0.054	0.047	0.202333
5.86667	0.053	0.047	0.202333
5.93333	0.053333	0.047333	0.203
6	0.052333	0.047333	0.204
6.06667	0.052	0.048	0.204
6.13333	0.052333	0.048333	0.205333
6.2	0.051	0.049	0.206
6.26667	0.051	0.048	0.207
6.33333	0.051333	0.049333	0.207333
6.4	0.050333	0.050333	0.208666
6.46667	0.051	0.051	0.209333
6.53333	0.050333	0.051333	0.21
6.6	0.05	0.052	0.211667
6.66667	0.050667	0.053667	0.212
6.73333	0.05	0.053	0.212667
6.8	0.049333	0.055333	0.214
6.86667	0.050333	0.056333	0.216
6.93333	0.050333	0.056333	0.217
7	0.05	0.058	0.218667
7.06667	0.050333	0.060333	0.22
7.13333	0.050333	0.060333	0.222
7.2	0.050333	0.062333	0.222333
7.26667	0.050333	0.063333	0.224333
7.33333	0.051	0.066	0.226667
7.4	0.05	0.067	0.228
7.46667	0.05	0.069	0.229333
7.53333	0.051333	0.072333	0.232
7.6	0.050333	0.073333	0.233
7.66667	0.051333	0.075333	0.236
7.73333	0.051333	0.077333	0.237333
7.8	0.051333	0.079333	0.24
7.86667	0.052333	0.081333	0.241666
7.93333	0.052333	0.084333	0.243666
8	0.052333	0.086333	0.246
8.06667	0.053333	0.089333	0.247
8.13333	0.053333	0.092333	0.248333
8.2	0.053	0.094	0.249667
8.26667	0.054	0.097	0.251667
8.33333	0.055333	0.100333	0.254333
8.4	0.055	0.102	0.254667
8.46667	0.055333	0.104333	0.255
8.53333	0.055333	0.107333	0.257
8.6	0.056333	0.108333	0.258
8.66667	0.057333	0.110333	0.258333
8.73333	0.057333	0.112333	0.259333
8.8	0.058667	0.114667	0.260334
8.86667	0.059333	0.115333	0.260333
8.93333	0.060333	0.116333	0.261333
9	0.061333	0.118333	0.261666
9.06667	0.062333	0.119333	0.262
9.13333	0.063333	0.120333	0.262666
9.2	0.064	0.12	0.262
9.26667	0.066333	0.121333	0.263
9.33333	0.067333	0.122333	0.263333
9.4	0.068	0.123	0.263667
9.46667	0.070333	0.123333	0.264
9.53333	0.070333	0.123333	0.264666
9.6	0.070333	0.123333	0.264333
9.66667	0.073333	0.124333	0.266
9.73333	0.073333	0.124333	0.265666
9.8	0.075	0.125	0.266333
9.86667	0.075333	0.125333	0.266666
9.93333	0.076333	0.125333	0.267
10	0.077333	0.125333	0.268
10.0667	0.078333	0.127333	0.268666
10.1333	0.079	0.127	0.268667
10.2	0.08	0.127	0.269
10.2667	0.080333	0.127333	0.269666
10.3333	0.081333	0.127333	0.27
10.4	0.083333	0.128333	0.271333
10.4667	0.083667	0.128667	0.271
10.5333	0.084333	0.128333	0.270666
10.6	0.085667	0.128667	0.271334
10.6667	0.086	0.129	0.272333
10.7333	0.087333	0.130333	0.273
10.8	0.088333	0.130333	0.273
10.8667	0.089667	0.131667	0.275
10.9333	0.090333	0.131333	0.275
11	0.091333	0.131333	0.276
11.0667	0.092333	0.133333	0.276333
11.1333	0.093333	0.132333	0.276333
11.2	0.093333	0.132333	0.277
11.2667	0.094333	0.133333	0.278
11.3333	0.096	0.134	0.279
11.4	0.096333	0.134333	0.279666
11.4667	0.098	0.135	0.281333
11.5333	0.097333	0.135333	0.282
11.6	0.098	0.135	0.282333
11.6667	0.097	0.136	0.283
11.7333	0.097667	0.135667	0.283667
11.8	0.098333	0.137333	0.284
11.8667	0.098333	0.137333	0.284666
11.9333	0.098667	0.137667	0.284
12	0.098333	0.138333	0.285

## Sheet: Figure 3
time	6.1e4	1.5e4	3.81e3	9.54e2	2.38e2	5.96e1	1.49e1	0
0.1	0.0413333	0.0456667	0.051	0.0513333	0.0476667	0.0496667	0.051	0.0453333
0.15	0.0413333	0.0456667	0.0486667	0.0506667	0.047	0.049	0.0503333	0.0453333
0.2	0.041	0.0456667	0.0486667	0.0506667	0.047	0.049	0.0503333	0.045
0.25	0.0406667	0.0456667	0.0476667	0.0503333	0.046	0.0493333	0.0496667	0.0446667
0.3	0.0413333	0.0456667	0.0486667	0.0506667	0.047	0.05	0.0496667	0.045
0.35	0.0416667	0.0466667	0.0486667	0.0513333	0.0473333	0.051	0.0506667	0.0453333
0.4	0.042	0.0466667	0.0486667	0.0513333	0.0473333	0.051	0.0506667	0.0456667
0.45	0.042667	0.0473337	0.0493337	0.0520003	0.0480003	0.051667	0.0510003	0.0463337
0.5	0.0436667	0.0486667	0.0503333	0.0526667	0.0486667	0.053	0.052	0.0473333
0.55	0.0443333	0.049	0.0506667	0.0536667	0.0496667	0.0536667	0.0523333	0.048
0.6	0.046	0.0503333	0.052	0.055	0.0506667	0.055	0.0536667	0.0493333
0.65	0.0466663	0.0519997	0.0529997	0.0559997	0.0516663	0.056333	0.054333	0.050333
0.7	0.0483333	0.053	0.0536667	0.057	0.0533333	0.057	0.0553333	0.0516667
0.75	0.0493333	0.054	0.055	0.0583333	0.0543333	0.059	0.057	0.0526667
0.8	0.0506663	0.055333	0.0566663	0.0596663	0.0556663	0.0606663	0.058333	0.0539997
0.85	0.0516667	0.0566667	0.0573333	0.0613333	0.057	0.0623333	0.059	0.0556667
0.9	0.053333	0.0586663	0.0596663	0.0629997	0.0586663	0.064333	0.0609997	0.057333
0.95	0.0546667	0.0606667	0.061	0.0646667	0.0606667	0.0663333	0.0626667	0.0593333
1	0.0569997	0.0629997	0.063333	0.0676663	0.063333	0.069333	0.065333	0.062333
1.05	0.058333	0.065333	0.0656663	0.0696663	0.0649997	0.0726663	0.0676663	0.064333
1.1	0.059667	0.0673337	0.067667	0.0723337	0.067667	0.0753337	0.0700003	0.0673337
1.15	0.0613333	0.07	0.0713333	0.0756667	0.0706667	0.078	0.073	0.0703333
1.2	0.061333	0.0719997	0.0739997	0.0786663	0.0739997	0.0816663	0.076333	0.073333
1.25	0.0600003	0.0720003	0.0770003	0.0813337	0.076667	0.0843337	0.0793337	0.0763337
1.3	0.0586663	0.0719997	0.0799997	0.0849997	0.0796663	0.0886663	0.0826663	0.0799997
1.35	0.0579997	0.0719997	0.0819997	0.0879997	0.083333	0.093333	0.0859997	0.083333
1.4	0.058	0.0716667	0.0833333	0.091	0.087	0.098	0.09	0.088
1.45	0.0569997	0.0726663	0.084333	0.0939997	0.091333	0.103	0.094333	0.092333
1.5	0.052	0.0716667	0.0853333	0.0976667	0.0953333	0.107333	0.0993333	0.0973333
1.55	0.0416667	0.0656667	0.086	0.101	0.0996667	0.113333	0.104	0.102667
1.6	0.0356663	0.0536663	0.0869997	0.103666	0.104	0.119	0.109333	0.108
1.65	0.034	0.044	0.0856667	0.107	0.108333	0.123	0.114667	0.114
1.7	0.0336667	0.0403333	0.0813333	0.108333	0.112	0.127333	0.120333	0.120333
1.75	0.0336663	0.0396663	0.0739997	0.107	0.113666	0.13	0.126333	0.126666
1.8	0.0333333	0.0383333	0.068	0.103333	0.112333	0.131	0.132333	0.133
1.85	0.0333337	0.038667	0.0630003	0.1	0.111334	0.132667	0.137334	0.140334
1.9	0.0336667	0.038	0.059	0.0976667	0.110667	0.133667	0.142	0.147
1.95	0.0329997	0.0379997	0.0549997	0.0959997	0.111333	0.134666	0.147666	0.154333
2	0.0330003	0.0380003	0.0513337	0.0933337	0.111334	0.132	0.151667	0.162
2.05	0.0323337	0.0370003	0.0453337	0.0850003	0.106	0.124	0.156	0.169
2.1	0.0326667	0.0376667	0.0423333	0.068	0.0903333	0.113	0.16	0.177
2.15	0.0326667	0.0376667	0.042	0.0526667	0.0703333	0.100333	0.162667	0.185667
2.2	0.0326663	0.0376663	0.0419997	0.047333	0.055333	0.0886663	0.162666	0.193333
2.25	0.0326667	0.0373333	0.042	0.0456667	0.047	0.0786667	0.159	0.201667
2.3	0.0319997	0.036333	0.040333	0.0446663	0.0439997	0.0696663	0.154666	0.208666
2.35	0.0323333	0.0373333	0.0413333	0.0456667	0.0433333	0.064	0.150667	0.217333
2.4	0.032667	0.037667	0.041667	0.045667	0.042667	0.0580003	0.147	0.225
2.45	0.0323333	0.037	0.041	0.0446667	0.042	0.051	0.142333	0.231667
2.5	0.0320003	0.0370003	0.040667	0.044667	0.041667	0.047667	0.137334	0.238667
2.55	0.0323333	0.0373333	0.041	0.0446667	0.042	0.0473333	0.128	0.245667
2.6	0.0323333	0.0373333	0.041	0.0446667	0.042	0.0473333	0.111667	0.252333
2.65	0.032	0.0373333	0.041	0.045	0.042	0.0473333	0.0976667	0.258
2.7	0.032	0.037	0.0406667	0.0443333	0.0416667	0.0466667	0.087	0.264
2.75	0.0323333	0.0373333	0.041	0.0446667	0.042	0.047	0.0763333	0.269667
2.8	0.0323333	0.0363333	0.0393333	0.0433333	0.0416667	0.0456667	0.064	0.273
2.85	0.0320003	0.0370003	0.0400003	0.0443337	0.0413337	0.0470003	0.057667	0.279667
2.9	0.032	0.037	0.0403333	0.0443333	0.0416667	0.0463333	0.0536667	0.284
2.95	0.0319997	0.0369997	0.0406663	0.0439997	0.041333	0.0466663	0.0519997	0.288666
3	0.0320003	0.0370003	0.0403337	0.0440003	0.041667	0.0463337	0.0510003	0.292334
3.05	0.0320003	0.038667	0.0423337	0.0453337	0.0413337	0.0480003	0.0530003	0.298334
3.1	0.032	0.037	0.04	0.0433333	0.041	0.0463333	0.051	0.299667
3.15	0.0316667	0.0366667	0.04	0.0433333	0.041	0.0463333	0.051	0.303333
3.2	0.0319997	0.037333	0.040333	0.0436663	0.041333	0.0466663	0.0516663	0.306333
3.25	0.031667	0.0363337	0.0393337	0.0423337	0.040667	0.0460003	0.050667	0.309
3.3	0.032333	0.0366663	0.040333	0.0429997	0.041333	0.046333	0.0519997	0.311666
3.35	0.0316667	0.037	0.04	0.043	0.041	0.0463333	0.052	0.314
3.4	0.0316663	0.036333	0.039333	0.0429997	0.0406663	0.0456663	0.0516663	0.316
3.45	0.0316663	0.0369997	0.040333	0.043333	0.041333	0.0466663	0.052333	0.319
3.5	0.0319997	0.0369997	0.0396663	0.043333	0.041333	0.0466663	0.0519997	0.320333
3.55	0.0319997	0.0366663	0.0399997	0.0429997	0.041333	0.0466663	0.0519997	0.322666
3.6	0.0316667	0.037	0.0403333	0.0433333	0.041	0.047	0.052	0.323667
3.65	0.0316667	0.0366667	0.04	0.043	0.041	0.0463333	0.0516667	0.325667
3.7	0.0316667	0.037	0.0403333	0.043	0.041	0.047	0.052	0.327333
3.75	0.0316663	0.0369997	0.0399997	0.0429997	0.040333	0.0466663	0.0519997	0.328333
3.8	0.0316667	0.0363333	0.0396667	0.0433333	0.041	0.0466667	0.0516667	0.329667
3.85	0.0316663	0.0369997	0.0396663	0.043333	0.0409997	0.0469997	0.0519997	0.331333
3.9	0.0316663	0.0366663	0.0396663	0.0426663	0.041333	0.0466663	0.0519997	0.332666
3.95	0.0316663	0.0369997	0.0399997	0.0429997	0.041333	0.0466663	0.051333	0.334
4	0.0313333	0.037	0.0396667	0.043	0.041	0.0473333	0.0513333	0.335
4.05	0.0316667	0.0366667	0.0396667	0.0426667	0.041	0.0466667	0.051	0.336333
4.1	0.0313333	0.0366667	0.0396667	0.0426667	0.041	0.047	0.051	0.337333

## Sheet: FIgure 4
time	0,T2	time	T2,T2	time	0,T4	time	T4,T4	time	0,T6	time	T6,T6
0	20	0	12.5	0	18	0	12	0	17.5	0	14
4	10	4.5	11	5.5	14	6	13	7	14	8	13
10.5	2	11	10	12	7	12.5	12.5	13.5	5	15	13
17.3	3	18	10	19.5	4	20.5	12.5	21.5	3	22.5	13
27	2	27	11	29.5	4.5	31	12.5	32.5	3	34	12
37	1	3.5	9	34.5	5	40	12.5	41.5	3	44	11.5
47.5	2.5	48	10.5	50	4	51	12	52	2.5	63.5	11.5
61.5	2.5	62	8.5	64	4.5	65	12	66	2.5	67.5	13
time	0,T2	time	T2,T2	time	0,T4	time	T4,T4	time	0,T6	time	T6,T6
0	1	0	1	0	1	0	1	0	1	0	1
4	0.5	4.5	0.88	5.5	0.777778	6	1.08333	7	0.8	8	0.928571
10.5	0.1	11	0.8	12	0.388889	12.5	1.04167	13.5	0.285714	15	0.928571
17.3	0.15	18	0.8	19.5	0.222222	20.5	1.04167	21.5	0.171429	22.5	0.928571
27	0.1	27	0.88	29.5	0.25	31	1.04167	32.5	0.171429	34	0.857143
37	0.05	3.5	0.72	34.5	0.277778	40	1.04167	41.5	0.171429	44	0.821429
47.5	0.125	48	0.84	50	0.222222	51	1	52	0.142857	63.5	0.821429
61.5	0.125	62	0.68	64	0.25	65	1	66	0.142857	67.5	0.928571

## Sheet: Figure 5
time	bacteria	time	T3
0	0.098	0	0.0936667
0.0666667	0.098	0.0666667	0.0953333
0.133333	0.101333	0.133333	0.0969997
0.2	0.105	0.2	0.100667
0.266667	0.108666	0.266667	0.103666
0.333333	0.112667	0.333333	0.107667
0.4	0.117667	0.4	0.112667
0.466667	0.120333	0.466667	0.116333
0.533333	0.126333	0.533333	0.121333
0.6	0.128	0.6	0.125667
0.666667	0.130667	0.666667	0.130333
0.733333	0.132333	0.733333	0.136333
0.8	0.129333	0.8	0.142
0.866667	0.123	0.866667	0.147333
0.933333	0.114666	0.933333	0.153666
1	0.102333	1	0.159
1.06667	0.0850003	1.06667	0.163334
1.13333	0.0693333	1.13333	0.167333
1.2	0.06	1.2	0.171667
1.26667	0.0556663	1.26667	0.176
1.33333	0.0543333	1.33333	0.18
1.4	0.054	1.4	0.182333
1.46667	0.053333	1.46667	0.185333
1.53333	0.054	1.53333	0.187667
1.6	0.053333	1.6	0.189333
1.66667	0.0536663	1.66667	0.191
1.73333	0.0543337	1.73333	0.192
1.8	0.054667	1.8	0.193
1.86667	0.055333	1.86667	0.194333
1.93333	0.0553333	1.93333	0.194667
2	0.0556663	2	0.195666
2.06667	0.056	2.06667	0.196
2.13333	0.0560003	2.13333	0.197334
2.2	0.056	2.2	0.198
2.26667	0.056667	2.26667	0.198
2.33333	0.0570003	2.33333	0.199
2.4	0.0570003	2.4	0.199334
2.46667	0.0573333	2.46667	0.200333
2.53333	0.0573333	2.53333	0.200667
2.6	0.057333	2.6	0.200666
2.66667	0.0579997	2.66667	0.201333
2.73333	0.057667	2.73333	0.202334
2.8	0.058	2.8	0.202667
2.86667	0.0583337	2.86667	0.203
2.93333	0.0580003	2.93333	0.204
3	0.0586663	3	0.204
3.06667	0.0583333	3.06667	0.204333
3.13333	0.0583337	3.13333	0.204334
3.2	0.0589997	3.2	0.205333
3.26667	0.0596667	3.26667	0.206333
3.33333	0.058667	3.33333	0.206334
3.4	0.0590003	3.4	0.207334
3.46667	0.0593337	3.46667	0.207334
3.53333	0.059667	3.53333	0.208334
3.6	0.0599997	3.6	0.209666
3.66667	0.059667	3.66667	0.209334
3.73333	0.0603333	3.73333	0.210667
3.8	0.060333	3.8	0.211
3.86667	0.0600003	3.86667	0.210667
3.93333	0.0603337	3.93333	0.211667
4	0.0606667	4	0.212667
4.06667	0.061	4.06667	0.213
4.13333	0.0613333	4.13333	0.214333
4.2	0.0613337	4.2	0.215
4.26667	0.062	4.26667	0.216333
4.33333	0.0623333	4.33333	0.217
4.4	0.0623333	4.4	0.217333
4.46667	0.0633337	4.46667	0.218667
4.53333	0.0633337	4.53333	0.218667
4.6	0.064	4.6	0.219333
4.66667	0.0649997	4.66667	0.221333
4.73333	0.0646667	4.73333	0.221333
4.8	0.0656663	4.8	0.222666
4.86667	0.0656663	4.86667	0.222
4.93333	0.066667	4.93333	0.223667
5	0.0679997	5	0.224
5.06667	0.0683337	5.06667	0.224667
5.13333	0.0696663	5.13333	0.225333
5.2	0.0703337	5.2	0.226334
5.26667	0.071	5.26667	0.226333
5.33333	0.0736663	5.33333	0.228333
5.4	0.074	5.4	0.228333
5.46667	0.0753337	5.46667	0.229334
5.53333	0.0770003	5.53333	0.229667
5.6	0.0783337	5.6	0.230667
5.66667	0.0800003	5.66667	0.230334
5.73333	0.082667	5.73333	0.232334
5.8	0.085333	5.8	0.233666
5.86667	0.086333	5.86667	0.234666
5.93333	0.087333	5.93333	0.235
6	0.0893333	6	0.235667
6.06667	0.0926667	6.06667	0.238
6.13333	0.0949997	6.13333	0.239333
6.2	0.0966663	6.2	0.239333
6.26667	0.0996663	6.26667	0.241666
6.33333	0.100667	6.33333	0.241667
6.4	0.105667	6.4	0.243667
6.46667	0.108334	6.46667	0.245334
6.53333	0.111	6.53333	0.245667
6.6	0.112667	6.6	0.247333
6.66667	0.116334	6.66667	0.249334
6.73333	0.117333	6.73333	0.250667
6.8	0.120334	6.8	0.252667
6.86667	0.123333	6.86667	0.255
6.93333	0.126	6.93333	0.257
7	0.127334	7	0.258667
7.06667	0.128	7.06667	0.260333
7.13333	0.129666	7.13333	0.263333
7.2	0.132666	7.2	0.265666
7.26667	0.133334	7.26667	0.267667
7.33333	0.134	7.33333	0.269666
7.4	0.135666	7.4	0.272666
7.46667	0.136333	7.46667	0.275
7.53333	0.137666	7.53333	0.278
7.6	0.137334	7.6	0.280334
7.66667	0.138	7.66667	0.283
7.73333	0.139666	7.73333	0.286666
7.8	0.14	7.8	0.289667
7.86667	0.141	7.86667	0.293667
7.93333	0.140666	7.93333	0.295666
8	0.141	8	0.299
8.06667	0.141333	8.06667	0.303667
8.13333	0.142333	8.13333	0.306
8.2	0.143333	8.2	0.309333
8.26667	0.143	8.26667	0.312666
8.33333	0.143667	8.33333	0.315667
8.4	0.144334	8.4	0.319
8.46667	0.145	8.46667	0.322
8.53333	0.145333	8.53333	0.324
8.6	0.146	8.6	0.327
8.66667	0.146333	8.66667	0.33
8.73333	0.149333	8.73333	0.334666
8.8	0.148666	8.8	0.336666
8.86667	0.15	8.86667	0.338667
8.93333	0.150333	8.93333	0.341666
9	0.149334	9	0.343
9.06667	0.150333	9.06667	0.345
9.13333	0.15	9.13333	0.348
9.2	0.151333	9.2	0.349666
9.26667	0.153	9.26667	0.353667
9.33333	0.151666	9.33333	0.353666
9.4	0.152333	9.4	0.356333
9.46667	0.152667	9.46667	0.357667
9.53333	0.153666	9.53333	0.36
9.6	0.155	9.6	0.363
9.66667	0.154333	9.66667	0.364
9.73333	0.155334	9.73333	0.365667
9.8	0.155334	9.8	0.367
9.86667	0.156	9.86667	0.370667
9.93333	0.156	9.93333	0.371666
10	0.157333	10	0.373333
10.0667	0.157666	10.0667	0.376
10.1333	0.158667	10.1333	0.377667
10.2	0.160667	10.2	0.381333
10.2667	0.161333	10.2667	0.383
10.3333	0.160666	10.3333	0.384
10.4	0.160667	10.4	0.385667
10.4667	0.161333	10.4667	0.387
10.5333	0.162	10.5333	0.389333
10.6	0.163	10.6	0.391333
10.6667	0.164	10.6667	0.392334
10.7333	0.165	10.7333	0.395334
10.8	0.165	10.8	0.396667
10.8667	0.165333	10.8667	0.399333
10.9333	0.166333	10.9333	0.4
11	0.168667	11	0.404334
11.0667	0.167333	11.0667	0.404666
11.1333	0.168	11.1333	0.406
11.2	0.168667	11.2	0.409
11.2667	0.169333	11.2667	0.411
11.3333	0.17	11.3333	0.413
11.4	0.169667	11.4	0.413
11.4667	0.171667	11.4667	0.416667
11.5333	0.172667	11.5333	0.419
11.6	0.172667	11.6	0.42
11.6667	0.173334	11.6667	0.423
11.7333	0.173667	11.7333	0.424334
11.8	0.174334	11.8	0.425667
11.8667	0.174667	11.8667	0.428
11.9333	0.174334	11.9333	0.429
12	0.175667	12	0.431667
12.0667	0.179	12.0667	0.436333
12.1333	0.176334	12.1333	0.435334
12.2	0.177667	12.2	0.438334
12.2667	0.178	12.2667	0.440333
12.3333	0.178333	12.3333	0.442667
12.4	0.178334	12.4	0.444334
12.4667	0.179	12.4667	0.446333
12.5333	0.18	12.5333	0.447667
12.6	0.179334	12.6	0.449
12.6667	0.18	12.6667	0.451667
12.7333	0.182	12.7333	0.453667
12.8	0.181333	12.8	0.455
12.8667	0.182667	12.8667	0.458
12.9333	0.182666	12.9333	0.459
13	0.183333	13	0.461666
13.0667	0.182667	13.0667	0.461667
13.1333	0.183333	13.1333	0.463333
13.2	0.184	13.2	0.465667
13.2667	0.184666	13.2667	0.467666
13.3333	0.185	13.3333	0.468667
13.4	0.185667	13.4	0.471
13.4667	0.185667	13.4667	0.472667
13.5333	0.185	13.5333	0.474
13.6	0.185667	13.6	0.475667
13.6667	0.187334	13.6667	0.478334
13.7333	0.188	13.7333	0.480334
13.8	0.188667	13.8	0.481667
13.8667	0.188	13.8667	0.483334
13.9333	0.192334	13.9333	0.488
14	0.192	14	0.489333
14.0667	0.19	14.0667	0.489
14.1333	0.19	14.1333	0.492
14.2	0.190334	14.2	0.492667
14.2667	0.191333	14.2667	0.495333
14.3333	0.191667	14.3333	0.495667
14.4	0.191334	14.4	0.497
14.4667	0.191333	14.4667	0.498666
14.5333	0.192	14.5333	0.500333
14.6	0.193	14.6	0.502
14.6667	0.193334	14.6667	0.503
14.7333	0.192667	14.7333	0.503334
14.8	0.193333	14.8	0.505333
14.8667	0.192333	14.8667	0.506667
14.9333	0.196	14.9333	0.509667
15	0.193333	15	0.509
15.0667	0.193667	15.0667	0.510667

## Sheet: Figure 6
time	bacteria	1	2	3
0	0.143667	0.052667	0.053667	0.047667
0.0666667	0.143666	0.053333	0.053333	0.048333
0.133333	0.149667	0.053667	0.054667	0.048667
0.2	0.155	0.054	0.055	0.05
0.266667	0.154666	0.055333	0.056333	0.051333
0.333333	0.157667	0.055667	0.057667	0.051667
0.4	0.161333	0.057333	0.058333	0.052333
0.466667	0.161	0.058333	0.059333	0.054333
0.533333	0.162333	0.059333	0.061333	0.056333
0.6	0.161333	0.061333	0.063333	0.057333
0.666667	0.157666	0.063333	0.065333	0.060333
0.733333	0.158666	0.066333	0.068333	0.063333
0.8	0.159333	0.068333	0.070333	0.066333
0.866667	0.161333	0.072333	0.075333	0.069333
0.933333	0.162	0.075333	0.078333	0.073333
1	0.164	0.078333	0.081333	0.077333
1.06667	0.165	0.081667	0.085667	0.081667
1.13333	0.167333	0.086333	0.090333	0.086333
1.2	0.168667	0.090667	0.094667	0.092667
1.26667	0.17	0.095333	0.099333	0.097333
1.33333	0.172	0.099333	0.104333	0.103333
1.4	0.174	0.104667	0.109667	0.109667
1.46667	0.175333	0.109333	0.114333	0.114333
1.53333	0.177333	0.115	0.12	0.12
1.6	0.178334	0.119667	0.125667	0.125667
1.66667	0.179666	0.123333	0.129333	0.129333
1.73333	0.181	0.127	0.134	0.136
1.8	0.181333	0.13	0.137	0.137
1.86667	0.182334	0.132667	0.139667	0.140667
1.93333	0.184	0.134667	0.140667	0.141667
2	0.184667	0.133667	0.141667	0.141667
2.06667	0.186	0.134	0.142	0.142
2.13333	0.187333	0.134333	0.142333	0.141333
2.2	0.188333	0.132333	0.141333	0.139333
2.26667	0.189	0.130667	0.138667	0.135667
2.33333	0.190333	0.127333	0.135333	0.131333
2.4	0.191	0.123667	0.131667	0.125667
2.46667	0.191666	0.118333	0.127333	0.121333
2.53333	0.192	0.113333	0.121333	0.115333
2.6	0.192	0.109333	0.117333	0.112333
2.66667	0.193	0.104333	0.114333	0.107333
2.73333	0.193	0.100667	0.109667	0.105667
2.8	0.194	0.096	0.106	0.099
2.86667	0.194	0.091667	0.101667	0.094667
2.93333	0.194333	0.088333	0.097333	0.091333
3	0.195	0.084667	0.093667	0.086667
3.06667	0.195666	0.080333	0.089333	0.083333
3.13333	0.195333	0.077333	0.085333	0.079333
3.2	0.196666	0.075333	0.082333	0.076333
3.26667	0.196333	0.071333	0.079333	0.072333
3.33333	0.196	0.069333	0.076333	0.070333
3.4	0.196666	0.067333	0.073333	0.067333
3.46667	0.197	0.065667	0.071667	0.065667
3.53333	0.197334	0.063667	0.069667	0.063667
3.6	0.197333	0.062333	0.067333	0.062333
3.66667	0.198	0.061667	0.066667	0.060667
3.73333	0.198	0.060333	0.065333	0.059333
3.8	0.198667	0.059667	0.064667	0.058667
3.86667	0.199	0.059667	0.063667	0.058667
3.93333	0.198333	0.059333	0.062333	0.057333
4	0.199333	0.058333	0.062333	0.057333
4.06667	0.199333	0.058333	0.061333	0.056333
4.13333	0.199334	0.058667	0.061667	0.056667
4.2	0.200333	0.059333	0.062333	0.058333
4.26667	0.199666	0.058333	0.060333	0.058333
4.33333	0.200333	0.058333	0.060333	0.056333
4.4	0.200667	0.058	0.06	0.057
4.46667	0.201	0.058667	0.060667	0.055667
4.53333	0.201333	0.058333	0.060333	0.057333
4.6	0.201667	0.058667	0.060667	0.055667
4.66667	0.202333	0.059	0.061	0.056
4.73333	0.201667	0.059	0.06	0.056
4.8	0.202333	0.059333	0.060333	0.056333
4.86667	0.202333	0.059	0.06	0.056
4.93333	0.203	0.058667	0.060667	0.055667
5	0.203333	0.059333	0.060333	0.056333
5.06667	0.203666	0.059333	0.061333	0.056333
5.13333	0.204	0.059667	0.060667	0.056667
5.2	0.204333	0.059333	0.061333	0.056333
5.26667	0.204333	0.059333	0.060333	0.056333
5.33333	0.205	0.059667	0.060667	0.056667
5.4	0.205333	0.059	0.061	0.056
5.46667	0.206333	0.06	0.061	0.057
5.53333	0.206666	0.060333	0.062333	0.056333
5.6	0.207	0.060333	0.061333	0.056333
5.66667	0.207334	0.059667	0.060667	0.056667
5.73333	0.208333	0.060333	0.061333	0.056333
5.8	0.208333	0.059333	0.061333	0.056333
5.86667	0.209333	0.06	0.061	0.057
5.93333	0.21	0.059667	0.061667	0.056667
6	0.210333	0.060333	0.061333	0.056333
6.06667	0.211667	0.059667	0.061667	0.056667
6.13333	0.212667	0.060667	0.061667	0.056667
6.2	0.213	0.060333	0.061333	0.056333
6.26667	0.213667	0.060667	0.061667	0.056667
6.33333	0.214334	0.059667	0.061667	0.057667
6.4	0.215667	0.06	0.062	0.059
6.46667	0.217	0.06	0.062	0.058
6.53333	0.217	0.060333	0.061333	0.056333
6.6	0.218	0.06	0.062	0.058
6.66667	0.219333	0.059	0.061	0.059
6.73333	0.219667	0.06	0.061	0.056
6.8	0.221334	0.060667	0.061667	0.056667
6.86667	0.223	0.060333	0.061333	0.056333
6.93333	0.224	0.061	0.062	0.057
7	0.224667	0.06	0.061	0.057
7.06667	0.226334	0.060667	0.061667	0.056667
7.13333	0.228	0.061333	0.062333	0.057333
7.2	0.229	0.06	0.061	0.056
7.26667	0.230666	0.060333	0.061333	0.056333
7.33333	0.232	0.061333	0.062333	0.057333
7.4	0.233333	0.061333	0.061333	0.057333
7.46667	0.234333	0.060333	0.061333	0.056333
7.53333	0.236667	0.06	0.062	0.057
7.6	0.237667	0.060667	0.061667	0.059667
7.66667	0.239667	0.061	0.061	0.057
7.73333	0.241	0.061333	0.062333	0.057333
7.8	0.242666	0.061333	0.061333	0.057333
7.86667	0.244	0.061333	0.062333	0.057333
7.93333	0.246333	0.061333	0.061333	0.057333
8	0.248	0.061	0.062	0.057
8.06667	0.25	0.060333	0.061333	0.057333
8.13333	0.251667	0.061	0.061	0.057
8.2	0.253333	0.061333	0.061333	0.057333
8.26667	0.255334	0.060667	0.061667	0.057667
8.33333	0.257	0.06	0.061	0.057
8.4	0.258667	0.061	0.061	0.057
8.46667	0.260666	0.061333	0.061333	0.058333
8.53333	0.262667	0.061	0.061	0.058
8.6	0.265	0.062	0.061	0.058
8.66667	0.266	0.061	0.061	0.061
8.73333	0.267666	0.061333	0.061333	0.058333
8.8	0.268667	0.062	0.061	0.061
8.86667	0.270333	0.062	0.061	0.061
8.93333	0.271	0.062	0.061	0.06
9	0.272667	0.062	0.062	0.06
9.06667	0.273333	0.063	0.062	0.062
9.13333	0.274	0.062667	0.061667	0.060667
9.2	0.275	0.063667	0.060667	0.060667
9.26667	0.275667	0.064	0.061	0.061
9.33333	0.276667	0.064	0.061	0.062
9.4	0.277	0.064333	0.060333	0.062333
9.46667	0.278666	0.065333	0.061333	0.065333
9.53333	0.278	0.065667	0.060667	0.064667
9.6	0.279333	0.067333	0.060333	0.065333
9.66667	0.28	0.068	0.061	0.065
9.73333	0.280334	0.068667	0.061667	0.065667
9.8	0.28	0.069667	0.060667	0.066667
9.86667	0.281334	0.070667	0.061667	0.066667
9.93333	0.281667	0.071667	0.060667	0.067667
10	0.282	0.073667	0.060667	0.068667
10.0667	0.282333	0.074333	0.061333	0.071333
10.1333	0.283	0.077	0.061	0.07
10.2	0.283	0.078667	0.060667	0.071667
10.2667	0.283667	0.081	0.062	0.073
10.3333	0.284333	0.082	0.061	0.074
10.4	0.284667	0.084	0.061	0.075
10.4667	0.285333	0.086	0.061	0.078
10.5333	0.285667	0.088	0.061	0.078
10.6	0.286333	0.09	0.061	0.079
10.6667	0.287	0.091667	0.060667	0.080667
10.7333	0.287666	0.093333	0.061333	0.082333
10.8	0.288	0.094667	0.060667	0.084667
10.8667	0.288667	0.096	0.062	0.088
10.9333	0.289	0.098	0.061	0.09
11	0.289	0.098667	0.060667	0.090667
11.0667	0.289667	0.1	0.061	0.092
11.1333	0.290334	0.101667	0.060667	0.094667
11.2	0.290667	0.103	0.061	0.096
11.2667	0.291333	0.104	0.061	0.098
11.3333	0.292	0.106667	0.060667	0.097667
11.4	0.292666	0.108333	0.061333	0.100333
11.4667	0.293334	0.108667	0.061667	0.103667
11.5333	0.293667	0.11	0.061	0.104
11.6	0.294	0.110667	0.060667	0.102667
11.6667	0.295666	0.113333	0.062333	0.104333
11.7333	0.295667	0.113667	0.060667	0.104667
11.8	0.296333	0.114333	0.061333	0.105333
11.8667	0.297	0.116333	0.061333	0.108333
11.9333	0.297667	0.116	0.061	0.107
12	0.298333	0.117	0.061	0.107
12.0667	0.298667	0.117667	0.060667	0.108667
12.1333	0.299667	0.118667	0.060667	0.111667
12.2	0.3	0.119333	0.061333	0.112333
12.2667	0.301	0.12	0.061	0.112
12.3333	0.300667	0.120667	0.060667	0.109667
12.4	0.302666	0.121333	0.061333	0.111333
12.4667	0.302667	0.122	0.061	0.111
12.5333	0.303334	0.122667	0.061667	0.110667
12.6	0.304667	0.123	0.061	0.112
12.6667	0.304666	0.124333	0.061333	0.111333
12.7333	0.306333	0.125333	0.061333	0.112333
12.8	0.306667	0.124667	0.060667	0.111667
12.8667	0.307	0.126667	0.061667	0.113667
12.9333	0.308334	0.127667	0.061667	0.114667
13	0.309	0.128	0.061	0.114
13.0667	0.309334	0.127667	0.060667	0.114667
13.1333	0.311	0.129	0.061	0.115
13.2	0.311333	0.13	0.061	0.116
13.2667	0.312	0.129667	0.060667	0.115667
13.3333	0.312667	0.130667	0.061667	0.117667
13.4	0.314	0.131667	0.061667	0.116667
13.4667	0.314667	0.131	0.061	0.119
13.5333	0.315667	0.132667	0.060667	0.117667
13.6	0.316667	0.134	0.062	0.12
13.6667	0.317333	0.135	0.061	0.119
13.7333	0.318333	0.137	0.061	0.122
13.8	0.318666	0.136333	0.061333	0.121333
13.8667	0.319334	0.136667	0.060667	0.120667
13.9333	0.319667	0.138	0.061	0.122
14	0.320667	0.138667	0.060667	0.123667
14.0667	0.321333	0.139333	0.060333	0.122333
14.1333	0.322667	0.141	0.061	0.125
14.2	0.323667	0.141	0.061	0.125
14.2667	0.324333	0.142	0.061	0.125
14.3333	0.325	0.143	0.061	0.125
14.4	0.326333	0.143333	0.061333	0.126333
14.4667	0.327333	0.145	0.061	0.127
14.5333	0.328334	0.145667	0.061667	0.127667
14.6	0.329	0.147667	0.061667	0.128667
14.6667	0.329667	0.147667	0.060667	0.129667
14.7333	0.331334	0.148667	0.061667	0.130667
14.8	0.332667	0.15	0.062	0.132
14.8667	0.333334	0.150667	0.061667	0.133667
14.9333	0.334333	0.151	0.062	0.133
15	0.334333	0.152	0.062	0.134
15.0667	0.336334	0.152667	0.061667	0.134667
15.1333	0.337667	0.154	0.062	0.135
15.2	0.338333	0.155	0.061	0.136
15.2667	0.338334	0.155667	0.061667	0.136667
15.3333	0.34	0.156333	0.061333	0.138333
15.4	0.340667	0.157	0.062	0.139
15.4667	0.341	0.157667	0.061667	0.139667
15.5333	0.343	0.16	0.062	0.141
15.6	0.343	0.159667	0.061667	0.141667
15.6667	0.344667	0.160667	0.061667	0.142667
15.7333	0.346667	0.162667	0.061667	0.143667
15.8	0.347333	0.163	0.062	0.145
15.8667	0.348333	0.164333	0.061333	0.146333
15.9333	0.349333	0.164333	0.062333	0.146333
16	0.35	0.164667	0.061667	0.146667
16.0667	0.351334	0.165667	0.062667	0.147667
16.1333	0.352333	0.166333	0.062333	0.148333
16.2	0.352667	0.166667	0.061667	0.149667
16.2667	0.353333	0.167	0.062	0.15
16.3333	0.355333	0.169	0.062	0.151
16.4	0.355334	0.169667	0.061667	0.151667
16.4667	0.356334	0.169667	0.061667	0.152667
16.5333	0.358333	0.171	0.063	0.153
16.6	0.358333	0.172333	0.062333	0.154333
16.6667	0.359666	0.172333	0.062333	0.154333
16.7333	0.360334	0.172667	0.061667	0.155667
16.8	0.361666	0.174333	0.062333	0.156333
16.8667	0.362667	0.174667	0.062667	0.156667
16.9333	0.363667	0.175	0.063	0.158
17	0.365	0.175667	0.062667	0.158667
17.0667	0.365667	0.177	0.063	0.159
17.1333	0.366334	0.177667	0.062667	0.159667
17.2	0.367667	0.178	0.063	0.161
17.2667	0.368334	0.178667	0.062667	0.161667
17.3333	0.369667	0.179667	0.062667	0.161667
17.4	0.370667	0.18	0.062	0.163
17.4667	0.371667	0.181	0.062	0.163
17.5333	0.372334	0.180667	0.062667	0.163667
17.6	0.373667	0.181667	0.062667	0.165667
17.6667	0.375	0.182667	0.062667	0.167667
17.7333	0.376334	0.183667	0.062667	0.166667
17.8	0.377667	0.184	0.063	0.168
17.8667	0.378667	0.185	0.063	0.168
17.9333	0.379	0.184667	0.062667	0.169667
18	0.380334	0.185667	0.062667	0.169667
18.0667	0.382333	0.187	0.063	0.17
18.1333	0.382	0.186667	0.062667	0.170667
18.2	0.383334	0.188667	0.062667	0.171667
18.2667	0.385	0.189333	0.063333	0.172333
18.3333	0.386667	0.190667	0.063667	0.173667
18.4	0.387667	0.190667	0.062667	0.174667
18.4667	0.388667	0.192	0.063	0.176
18.5333	0.39	0.192667	0.063667	0.175667
18.6	0.390667	0.192667	0.062667	0.176667
18.6667	0.392667	0.194667	0.062667	0.177667
18.7333	0.393334	0.194667	0.062667	0.178667
18.8	0.394334	0.195667	0.063667	0.179667
18.8667	0.395	0.197	0.063	0.18
18.9333	0.396667	0.197667	0.063667	0.181667
19	0.397667	0.197667	0.062667	0.181667
19.0667	0.398333	0.199	0.064	0.183
19.1333	0.399667	0.199667	0.062667	0.183667
19.2	0.401	0.200667	0.063667	0.184667
19.2667	0.402	0.201	0.063	0.185
19.3333	0.404	0.202667	0.063667	0.186667
19.4	0.404333	0.203	0.064	0.187
19.4667	0.405667	0.203667	0.062667	0.187667
19.5333	0.407334	0.205667	0.063667	0.189667
19.6	0.408333	0.207	0.064	0.19
19.6667	0.408667	0.207	0.063	0.191
19.7333	0.409333	0.209	0.064	0.191
19.8	0.411334	0.209667	0.063667	0.192667
19.8667	0.413333	0.212333	0.063333	0.194333
19.9333	0.413333	0.212	0.064	0.195
20	0.414667	0.214	0.064	0.197
20.0667	0.415	0.214667	0.064667	0.197667
20.1333	0.416334	0.215667	0.063667	0.197667
20.2	0.417667	0.216667	0.063667	0.198667
20.2667	0.419	0.218	0.064	0.2
20.3333	0.419334	0.218667	0.063667	0.200667
20.4	0.420667	0.220667	0.063667	0.201667
20.4667	0.422	0.222	0.064	0.202
20.5333	0.422667	0.223	0.064	0.204
20.6	0.423	0.224	0.064	0.204
20.6667	0.423667	0.225	0.064	0.205
20.7333	0.425	0.226667	0.063667	0.206667
20.8	0.426334	0.227667	0.063667	0.206667
20.8667	0.427333	0.228	0.064	0.208
20.9333	0.428667	0.23	0.064	0.209
21	0.43	0.232333	0.064333	0.210333
21.0667	0.430667	0.234	0.064	0.211
21.1333	0.431	0.234667	0.063667	0.211667
21.2	0.432667	0.236667	0.063667	0.213667
21.2667	0.433666	0.237333	0.064333	0.214333
21.3333	0.434333	0.239	0.064	0.215
21.4	0.435333	0.24	0.064	0.216
21.4667	0.436334	0.241667	0.063667	0.218667
21.5333	0.438	0.244667	0.063667	0.220667
21.6	0.44	0.247667	0.063667	0.221667
21.6667	0.439334	0.246667	0.063667	0.221667
21.7333	0.441	0.249	0.064	0.223
21.8	0.441667	0.250667	0.063667	0.224667
21.8667	0.443667	0.253	0.064	0.226
21.9333	0.444667	0.254667	0.063667	0.227667
22	0.446333	0.256333	0.063333	0.229333
22.0667	0.445667	0.257	0.064	0.229
22.1333	0.446666	0.258333	0.063333	0.230333
22.2	0.448333	0.26	0.064	0.232
22.2667	0.449334	0.261667	0.063667	0.233667
22.3333	0.451667	0.264	0.064	0.235
22.4	0.451	0.264667	0.063667	0.236667
22.4667	0.452667	0.268	0.064	0.238
22.5333	0.453667	0.268667	0.064667	0.238667
22.6	0.454334	0.269667	0.063667	0.239667
22.6667	0.456333	0.272	0.064	0.241
22.7333	0.456666	0.272333	0.063333	0.242333
22.8	0.457333	0.274	0.064	0.243
22.8667	0.459333	0.274333	0.064333	0.244333
22.9333	0.459667	0.276667	0.063667	0.245667
23	0.461666	0.278333	0.064333	0.247333
23.0667	0.462334	0.279667	0.063667	0.247667
23.1333	0.462334	0.279667	0.063667	0.248667
23.2	0.463667	0.281667	0.063667	0.249667
23.2667	0.464667	0.281667	0.063667	0.250667
23.3333	0.465	0.282667	0.064667	0.250667
23.4	0.466	0.283667	0.064667	0.251667
23.4667	0.466	0.284667	0.063667	0.252667
23.5333	0.467667	0.286	0.064	0.254
23.6	0.469	0.287667	0.063667	0.254667
23.6667	0.470333	0.288	0.064	0.257
23.7333	0.471	0.289667	0.063667	0.256667
23.8	0.471667	0.290667	0.064667	0.258667
23.8667	0.472	0.291667	0.064667	0.258667
23.9333	0.473	0.292333	0.064333	0.260333
24	0.474333	0.293	0.064	0.261
24.0667	0.474667	0.293667	0.064667	0.261667
24.1333	0.476667	0.297667	0.063667	0.263667
24.2	0.478	0.297667	0.063667	0.264667
24.2667	0.478667	0.298667	0.064667	0.265667
24.3333	0.481333	0.302333	0.064333	0.269333
24.4	0.481334	0.302667	0.064667	0.269667
24.4667	0.482	0.302333	0.063333	0.271333
24.5333	0.482667	0.303667	0.064667	0.271667
24.6	0.483	0.305	0.064	0.272
24.6667	0.483667	0.305667	0.064667	0.272667
24.7333	0.485	0.305667	0.064667	0.273667
24.8	0.486	0.306667	0.064667	0.274667
24.8667	0.486666	0.307333	0.063333	0.275333
24.9333	0.488	0.308667	0.064667	0.276667
25	0.489	0.308667	0.064667	0.276667
25.0667	0.490667	0.311667	0.064667	0.278667
25.1333	0.490333	0.312	0.064	0.279
25.2	0.490667	0.311667	0.063667	0.278667
25.2667	0.492333	0.313	0.065	0.28
25.3333	0.493333	0.314	0.064	0.282
25.4	0.494333	0.315	0.064	0.283
25.4667	0.495	0.316	0.064	0.283
25.5333	0.497	0.318667	0.063667	0.284667
25.6	0.498333	0.321	0.064	0.286
25.6667	0.499	0.320667	0.063667	0.287667
25.7333	0.498667	0.321	0.064	0.287
25.8	0.500334	0.322667	0.063667	0.288667
25.8667	0.500333	0.322333	0.063333	0.288333
25.9333	0.502	0.323667	0.063667	0.288667
26	0.502334	0.323667	0.064667	0.289667
26.0667	0.503667	0.324667	0.063667	0.290667
26.1333	0.505334	0.327667	0.064667	0.291667
26.2	0.506	0.327667	0.063667	0.293667
26.2667	0.506667	0.329667	0.064667	0.295667
26.3333	0.508334	0.331667	0.064667	0.296667
26.4	0.508666	0.331333	0.064333	0.297333
26.4667	0.508667	0.330667	0.064667	0.297667
26.5333	0.510333	0.333333	0.064333	0.299333
26.6	0.511	0.333	0.065	0.3
26.6667	0.511666	0.334333	0.064333	0.299333
26.7333	0.513333	0.335	0.065	0.301
26.8	0.513667	0.333667	0.063667	0.299667
26.8667	0.515334	0.335667	0.063667	0.300667
26.9333	0.516	0.336667	0.063667	0.300667
27	0.516	0.336333	0.063333	0.300333
27.0667	0.516666	0.337333	0.064333	0.302333
27.1333	0.519	0.340333	0.064333	0.304333
27.2	0.518666	0.339333	0.064333	0.303333
27.2667	0.52	0.342	0.065	0.305
27.3333	0.521	0.342667	0.064667	0.307667
27.4	0.522	0.343667	0.063667	0.306667
27.4667	0.523334	0.344667	0.064667	0.308667
27.5333	0.523667	0.345667	0.064667	0.308667
27.6	0.525	0.346667	0.064667	0.311667
27.6667	0.525	0.346333	0.064333	0.311333
27.7333	0.525667	0.346667	0.063667	0.309667
27.8	0.527667	0.348667	0.064667	0.312667
27.8667	0.528334	0.349667	0.064667	0.312667
27.9333	0.529333	0.349333	0.064333	0.312333
28	0.530333	0.35	0.064	0.314
28.0667	0.531	0.352333	0.064333	0.314333
28.1333	0.532333	0.353	0.064	0.315
28.2	0.532667	0.353667	0.064667	0.315667
28.2667	0.533	0.354333	0.063333	0.316333
28.3333	0.533	0.354333	0.064333	0.317333
28.4	0.535	0.355667	0.064667	0.318667
28.4667	0.535	0.355333	0.063333	0.319333
28.5333	0.537	0.357	0.065	0.32
28.6	0.538334	0.357667	0.064667	0.321667
28.6667	0.537334	0.357667	0.063667	0.321667
28.7333	0.539	0.359333	0.064333	0.322333
28.8	0.539667	0.361	0.064	0.323
28.8667	0.541334	0.360667	0.064667	0.323667
28.9333	0.543	0.363	0.065	0.326
29	0.542333	0.363333	0.064333	0.326333
29.0667	0.543667	0.364667	0.063667	0.327667
29.1333	0.544	0.364333	0.064333	0.328333
29.2	0.544334	0.365667	0.063667	0.328667
29.2667	0.545	0.365667	0.063667	0.328667
29.3333	0.546667	0.367667	0.064667	0.329667
29.4	0.547333	0.368	0.064	0.331
29.4667	0.547667	0.368667	0.064667	0.330667
29.5333	0.549666	0.370333	0.064333	0.332333
29.6	0.549334	0.370667	0.064667	0.333667
29.6667	0.550334	0.371667	0.064667	0.334667
29.7333	0.552	0.372333	0.064333	0.335333
29.8	0.552333	0.373333	0.064333	0.336333
29.8667	0.553334	0.374667	0.064667	0.337667
29.9333	0.554333	0.375	0.065	0.338
30	0.555667	0.376	0.064	0.339

## Sheet: Graphical abstract
Time	T4	rI	rIII
0	0.101333	0.106333	0.0996663
0.0666667	0.103333	0.108	0.101333
0.133333	0.106333	0.110333	0.103666
0.2	0.109	0.113667	0.106333
0.266667	0.113333	0.118	0.111333
0.333333	0.117333	0.121666	0.115333
0.4	0.122	0.126	0.120333
0.466667	0.126	0.131	0.125333
0.533333	0.132	0.136333	0.131
0.6	0.137333	0.142333	0.137333
0.666667	0.145	0.148667	0.144333
0.733333	0.153	0.156667	0.152
0.8	0.158667	0.163667	0.159334
0.866667	0.165333	0.170666	0.166333
0.933333	0.170333	0.176	0.172666
1	0.176	0.181333	0.177667
1.06667	0.179333	0.185	0.181666
1.13333	0.180333	0.187333	0.183
1.2	0.181333	0.189	0.184
1.26667	0.183333	0.190333	0.185666
1.33333	0.184	0.192333	0.186
1.4	0.185	0.193	0.187
1.46667	0.185	0.194	0.187
1.53333	0.186	0.194333	0.187667
1.6	0.186	0.195	0.187667
1.66667	0.187	0.196	0.187333
1.73333	0.187	0.196333	0.187667
1.8	0.188	0.195667	0.186667
1.86667	0.188667	0.194334	0.185667
1.93333	0.188333	0.191666	0.183333
2	0.189	0.187667	0.179667
2.06667	0.188	0.183	0.175
2.13333	0.187	0.178	0.17
2.2	0.187	0.173	0.166333
2.26667	0.186333	0.169333	0.163
2.33333	0.186333	0.165	0.16
2.4	0.185	0.160667	0.156667
2.46667	0.186333	0.156666	0.154333
2.53333	0.187	0.152	0.151667
2.6	0.187	0.148667	0.149333
2.66667	0.187333	0.144333	0.147333
2.73333	0.187333	0.139333	0.144666
2.8	0.187	0.135	0.142333
2.86667	0.188333	0.130666	0.141
2.93333	0.189	0.126333	0.139
3	0.188333	0.121	0.136333
3.06667	0.188333	0.116333	0.134333
3.13333	0.189	0.111333	0.131667
3.2	0.189333	0.106	0.129333
3.26667	0.19	0.101333	0.127667
3.33333	0.189667	0.0970003	0.126
3.4	0.19	0.0926667	0.124667
3.46667	0.191	0.0876667	0.123
3.53333	0.191	0.0833333	0.12
3.6	0.191	0.0796667	0.119333
3.66667	0.192	0.0766667	0.118
3.73333	0.193	0.074	0.117
3.8	0.192667	0.0710003	0.115667
3.86667	0.192333	0.0686663	0.114
3.93333	0.193	0.0666667	0.112333
4	0.193667	0.0653337	0.111667
4.06667	0.194	0.0646667	0.110667
4.13333	0.195333	0.0639997	0.109333
4.2	0.195333	0.063333	0.109
4.26667	0.194	0.062	0.107
4.33333	0.195667	0.0620003	0.106667
4.4	0.196	0.061	0.105667
4.46667	0.196333	0.0606663	0.104333
4.53333	0.196	0.0603333	0.103667
4.6	0.197	0.0603333	0.102667
4.66667	0.197	0.0603333	0.102
4.73333	0.197333	0.0599997	0.101666
4.8	0.198333	0.0596663	0.100666
4.86667	0.198333	0.0596663	0.100333
4.93333	0.199	0.0593333	0.0996667
5	0.199667	0.059667	0.0990003
5.06667	0.200333	0.0596663	0.0979997
5.13333	0.200333	0.0589997	0.0966663
5.2	0.201667	0.0590003	0.0963337
5.26667	0.201333	0.0589997	0.0959997
5.33333	0.203	0.059	0.0953333
5.4	0.203667	0.0590003	0.094667
5.46667	0.203	0.0593333	0.0943333
5.53333	0.203	0.0593333	0.094
5.6	0.204333	0.0596663	0.0929997
5.66667	0.204333	0.0596663	0.0916663
5.73333	0.204	0.0593333	0.0893333
5.8	0.205	0.0596667	0.088
5.86667	0.205	0.0593333	0.086
5.93333	0.205333	0.059333	0.0846663
6	0.205333	0.0596663	0.083333
6.06667	0.205	0.0596667	0.0813333
6.13333	0.206333	0.0599997	0.0799997
6.2	0.206	0.0596667	0.0783333
6.26667	0.206	0.0593333	0.0763333
6.33333	0.206333	0.0596663	0.0749997
6.4	0.206333	0.0599997	0.0736663
6.46667	0.207	0.06	0.0733333
6.53333	0.207333	0.0596663	0.071333
6.6	0.207	0.0603333	0.07
6.66667	0.207667	0.0600003	0.0693337
6.73333	0.207	0.0603333	0.0673333
6.8	0.208333	0.0606663	0.0669997
6.86667	0.208333	0.0606663	0.0659997
6.93333	0.208333	0.0599997	0.0646663
7	0.208	0.0603333	0.064
7.06667	0.209333	0.0606663	0.063333
7.13333	0.208333	0.060333	0.062333
7.2	0.209333	0.0609997	0.062333
7.26667	0.209333	0.0606663	0.061333
7.33333	0.211	0.0616667	0.0616667
7.4	0.211	0.061	0.0603333
7.46667	0.21	0.0616667	0.0606667
7.53333	0.210333	0.0616663	0.060333
7.6	0.210333	0.061333	0.059333
7.66667	0.210333	0.0616663	0.0596663
7.73333	0.210333	0.0616663	0.0589997
7.8	0.210333	0.0619997	0.059333
7.86667	0.211333	0.062333	0.0596663
7.93333	0.211333	0.0626663	0.059333
8	0.211333	0.062333	0.0589997
8.06667	0.211333	0.0626663	0.059333
8.13333	0.211333	0.0626663	0.059333
8.2	0.211	0.0626667	0.0593333
8.26667	0.213	0.0633333	0.0596667
8.33333	0.212333	0.0636663	0.0599997
8.4	0.212	0.0636667	0.0596667
8.46667	0.212333	0.0639997	0.059333
8.53333	0.212333	0.0639997	0.0596663
8.6	0.212333	0.064333	0.059333
8.66667	0.211333	0.0646663	0.0596663
8.73333	0.211333	0.0646663	0.059333
8.8	0.211667	0.065667	0.0603337
8.86667	0.211333	0.0656663	0.0599997
8.93333	0.211333	0.0659997	0.0606663
9	0.211333	0.0666663	0.0606663
9.06667	0.211333	0.0666663	0.0606663
9.13333	0.211333	0.067333	0.0609997
9.2	0.211	0.0673333	0.0606667
9.26667	0.211333	0.068333	0.0609997
9.33333	0.211333	0.0689997	0.061333
9.4	0.21	0.0686667	0.0613333
9.46667	0.210333	0.0699997	0.0616663
9.53333	0.210333	0.0706663	0.0619997
9.6	0.209333	0.070333	0.0619997
9.66667	0.210333	0.0716663	0.062333
9.73333	0.209333	0.0729997	0.0626663
9.8	0.209	0.074	0.0626667
9.86667	0.208333	0.0746663	0.0626663
9.93333	0.207333	0.0756663	0.063333
10	0.207333	0.0766663	0.063333
10.0667	0.207333	0.0776663	0.064333
10.1333	0.207	0.079	0.064
10.2	0.206	0.0803333	0.064
10.2667	0.206333	0.081333	0.0649997
10.3333	0.206333	0.082333	0.065333
10.4	0.206333	0.0839997	0.0659997
10.4667	0.205667	0.084667	0.066667
10.5333	0.204333	0.086333	0.0666663
10.6	0.203667	0.087667	0.067667
10.6667	0.203	0.0883333	0.068
10.7333	0.203333	0.089333	0.0689997
10.8	0.202333	0.0899997	0.069333
10.8667	0.202667	0.0913337	0.0703337
10.9333	0.201333	0.0916663	0.0706663
11	0.201333	0.092333	0.0719997
11.0667	0.201333	0.094333	0.0729997
11.1333	0.199333	0.0946663	0.0736663
11.2	0.200333	0.0949997	0.074333
11.2667	0.199333	0.0956663	0.075333
11.3333	0.199	0.0976667	0.0763333
11.4	0.198333	0.0976663	0.0769997
11.4667	0.197	0.099	0.0783333
11.5333	0.197333	0.0996663	0.079333
11.6	0.196	0.0996667	0.0803333
11.6667	0.196	0.100667	0.081
11.7333	0.195667	0.101334	0.082667
11.8	0.195333	0.103	0.083333
11.8667	0.194333	0.103666	0.084333
11.9333	0.193667	0.103667	0.0843337
12	0.193333	0.104333	0.0856663
12.0667	0.193333	0.105333	0.0866663
12.1333	0.193333	0.106666	0.087333
12.2	0.192333	0.107	0.0879997
12.2667	0.192333	0.108333	0.0889997
12.3333	0.192	0.108667	0.0896667
12.4	0.191333	0.109	0.0899997
12.4667	0.191	0.11	0.0913333
12.5333	0.190333	0.110666	0.0916663
12.6	0.189333	0.111333	0.092333
12.6667	0.188667	0.112334	0.093667
12.7333	0.187667	0.112334	0.0940003
12.8	0.187333	0.113666	0.094333
12.8667	0.186	0.114667	0.096
12.9333	0.186333	0.115333	0.0966663
13	0.185667	0.116	0.0973337
13.0667	0.183333	0.116	0.0969997
13.1333	0.184333	0.117333	0.098333
13.2	0.182667	0.119	0.099667
13.2667	0.182667	0.119	0.100334
13.3333	0.181333	0.12	0.100333
13.4	0.180667	0.120334	0.101334
13.4667	0.180333	0.121333	0.101666
13.5333	0.179333	0.121666	0.102333
13.6	0.178333	0.122333	0.103666
13.6667	0.176333	0.123333	0.104
13.7333	0.175333	0.123666	0.104666
13.8	0.174667	0.124667	0.105
13.8667	0.173	0.125	0.106333
13.9333	0.171667	0.125667	0.106667
14	0.170667	0.126667	0.107667
14.0667	0.169333	0.127333	0.108333
14.1333	0.168333	0.128333	0.109
14.2	0.167333	0.129333	0.11
14.2667	0.166667	0.13	0.110667
14.3333	0.164333	0.130666	0.111333
14.4	0.163333	0.131333	0.112
14.4667	0.161333	0.132333	0.112666
14.5333	0.160333	0.133	0.113666
14.6	0.159	0.133667	0.113667
14.6667	0.157333	0.135	0.115333
14.7333	0.155667	0.135667	0.115667
14.8	0.154333	0.136666	0.116333
14.8667	0.152333	0.137666	0.117
14.9333	0.151333	0.138333	0.117666
15	0.149333	0.138666	0.118666
15.0667	0.149333	0.140333	0.119
15.1333	0.148333	0.141666	0.120333
15.2	0.146333	0.142	0.121
15.2667	0.145333	0.143	0.122333
15.3333	0.144333	0.144	0.123333
15.4	0.142333	0.143666	0.123
15.4667	0.141667	0.144667	0.124
15.5333	0.140667	0.145667	0.124667
15.6	0.139667	0.146	0.125334
15.6667	0.139333	0.147	0.126333
15.7333	0.138333	0.147333	0.127333
15.8	0.137333	0.147666	0.127666
15.8667	0.137333	0.148333	0.128333
15.9333	0.136333	0.150333	0.129666
16	0.136	0.151	0.130333
16.0667	0.136333	0.151333	0.131333
16.1333	0.135667	0.151667	0.132
16.2	0.134667	0.152	0.132667
16.2667	0.133667	0.152667	0.133334
16.3333	0.133333	0.153333	0.134
16.4	0.133333	0.154	0.134333
16.4667	0.133333	0.155	0.135666
16.5333	0.132333	0.155333	0.136
16.6	0.131333	0.156	0.136666
16.6667	0.132333	0.156666	0.137666
16.7333	0.132667	0.157667	0.138667
16.8	0.131333	0.158	0.139666
16.8667	0.132333	0.159333	0.139666
16.9333	0.132667	0.159334	0.140667
17	0.132333	0.160333	0.141666
17.0667	0.132333	0.161	0.142333
17.1333	0.131333	0.161	0.142333
17.2	0.131333	0.162	0.143
17.2667	0.132	0.163	0.144
17.3333	0.132333	0.163333	0.144333
17.4	0.132333	0.163333	0.145333
17.4667	0.132333	0.164333	0.146
17.5333	0.132333	0.165666	0.146666
17.6	0.132333	0.164666	0.146666
17.6667	0.132333	0.165333	0.147666
17.7333	0.132333	0.166333	0.148333
17.8	0.133333	0.166	0.148333
17.8667	0.133	0.166333	0.149
17.9333	0.133333	0.167666	0.150333
18	0.133333	0.167666	0.150333
18.0667	0.134333	0.168666	0.151333
18.1333	0.134333	0.169	0.151666
18.2	0.134333	0.17	0.152333
18.2667	0.133667	0.17	0.153
18.3333	0.135333	0.171	0.154
18.4	0.135333	0.172	0.155
18.4667	0.134333	0.171666	0.155
18.5333	0.135333	0.171666	0.155333
18.6	0.136333	0.172333	0.156
18.6667	0.135333	0.172666	0.156333
18.7333	0.136333	0.172666	0.157
18.8	0.136333	0.173	0.157
18.8667	0.136667	0.174334	0.158334
18.9333	0.136333	0.173	0.158
19	0.137333	0.174666	0.159
19.0667	0.139333	0.176666	0.160666
19.1333	0.138	0.175333	0.160333
19.2	0.138667	0.176	0.160667
19.2667	0.138333	0.176	0.160666
19.3333	0.138333	0.176	0.161333
19.4	0.138333	0.177	0.162333
19.4667	0.138333	0.176666	0.162
19.5333	0.139667	0.177667	0.163334
19.6	0.139667	0.177667	0.163
19.6667	0.140333	0.178	0.163666
19.7333	0.141667	0.179	0.165
19.8	0.141333	0.178666	0.165
19.8667	0.140333	0.178	0.164666
19.9333	0.141333	0.179	0.165666
20	0.141667	0.179667	0.166334
20.0667	0.142333	0.18	0.167
20.1333	0.143333	0.18	0.167
20.2	0.142667	0.180334	0.167
20.2667	0.142333	0.18	0.167666
20.3333	0.143333	0.181	0.168
20.4	0.144667	0.181334	0.169334
20.4667	0.144333	0.181	0.168666
20.5333	0.144667	0.181334	0.169
20.6	0.144333	0.181333	0.169666
20.6667	0.146333	0.182	0.17
20.7333	0.146333	0.183	0.171
20.8	0.146333	0.182333	0.170666
20.8667	0.147333	0.184	0.172333
20.9333	0.147333	0.183	0.171666
21	0.148	0.183333	0.172333
21.0667	0.148333	0.183333	0.172333
21.1333	0.148333	0.184	0.173
21.2	0.149333	0.184666	0.173333
21.2667	0.149333	0.184333	0.174
21.3333	0.15	0.184	0.173667
21.4	0.151	0.185	0.174333
21.4667	0.151667	0.184667	0.174334
21.5333	0.152	0.186	0.175
21.6	0.152333	0.186	0.175666
21.6667	0.152333	0.185333	0.175
21.7333	0.153333	0.185666	0.176
21.8	0.154333	0.186	0.176
21.8667	0.154667	0.186334	0.176667
21.9333	0.155667	0.186	0.176667
22	0.156667	0.186667	0.177667
22.0667	0.156333	0.186	0.177
22.1333	0.157333	0.187333	0.178333
22.2	0.157667	0.186667	0.178
22.2667	0.158333	0.187333	0.178333
22.3333	0.158333	0.187	0.178666
22.4	0.159333	0.187333	0.178333
22.4667	0.16	0.187333	0.179
22.5333	0.16	0.186667	0.179
22.6	0.159667	0.187334	0.179
22.6667	0.161667	0.187334	0.179667
22.7333	0.161333	0.187666	0.179666
22.8	0.162333	0.187	0.179333
22.8667	0.162333	0.187333	0.18
22.9333	0.162667	0.187334	0.179667
23	0.161333	0.187333	0.179666
23.0667	0.164	0.188	0.180667
23.1333	0.164	0.187333	0.18
23.2	0.164333	0.187666	0.180666
23.2667	0.166	0.188	0.180667
23.3333	0.166667	0.187667	0.181667
23.4	0.167333	0.188666	0.181666
23.4667	0.167333	0.188	0.181666
23.5333	0.168333	0.188	0.182
23.6	0.168333	0.189	0.182
23.6667	0.169333	0.188333	0.182333
23.7333	0.170333	0.189	0.182333
23.8	0.17	0.188	0.182
23.8667	0.171333	0.188666	0.183
23.9333	0.171333	0.188666	0.183
24	0.171667	0.188334	0.182667
24.0667	0.173	0.189	0.183
24.1333	0.173333	0.188333	0.182666
24.2	0.174	0.188667	0.183333
24.2667	0.174333	0.188333	0.183333
24.3333	0.174333	0.188333	0.183333
24.4	0.175	0.189	0.184333
24.4667	0.175333	0.188666	0.183666
24.5333	0.176	0.188333	0.184
24.6	0.177333	0.188333	0.184
24.6667	0.177667	0.188334	0.184
24.7333	0.178333	0.188333	0.184
24.8	0.178333	0.188333	0.184333
24.8667	0.179333	0.188333	0.184666
24.9333	0.179333	0.188333	0.184
25	0.181333	0.189	0.185333
25.0667	0.180333	0.188333	0.184333
25.1333	0.182	0.189	0.185333
25.2	0.181667	0.188667	0.184334
25.2667	0.181	0.188333	0.183667
25.3333	0.182333	0.188666	0.185
25.4	0.182	0.188	0.184333
25.4667	0.183333	0.188666	0.185
25.5333	0.183	0.187667	0.184333
25.6	0.183333	0.188333	0.184666
25.6667	0.184333	0.188	0.184666
25.7333	0.185	0.188	0.184333
25.8	0.185667	0.188334	0.185
25.8667	0.185333	0.187333	0.184666
25.9333	0.185333	0.187333	0.184333
26	0.186333	0.187333	0.185
26.0667	0.186333	0.187333	0.185
26.1333	0.186667	0.187334	0.184667
26.2	0.186	0.187333	0.184667
26.2667	0.188333	0.188	0.185666
26.3333	0.188	0.187333	0.185667
26.4	0.189333	0.187333	0.185666
26.4667	0.189333	0.187333	0.186
26.5333	0.189333	0.187	0.185666
26.6	0.190333	0.187333	0.185666
26.6667	0.189333	0.187333	0.185666
26.7333	0.190667	0.187	0.185
26.8	0.190333	0.187333	0.185666
26.8667	0.191	0.187667	0.185667
26.9333	0.191667	0.187	0.185667
27	0.191333	0.186	0.185666
27.0667	0.191333	0.187333	0.186
27.1333	0.192667	0.186667	0.185334
27.2	0.192667	0.187334	0.186
27.2667	0.192333	0.186666	0.185666
27.3333	0.192333	0.186	0.185666
27.4	0.194	0.186667	0.186333
27.4667	0.194333	0.187	0.186
27.5333	0.194333	0.187	0.186
27.6	0.195333	0.187	0.186666
27.6667	0.195333	0.187	0.186333
27.7333	0.194667	0.186334	0.186
27.8	0.195333	0.186333	0.186333
27.8667	0.194667	0.186	0.186
27.9333	0.196333	0.186333	0.186333
28	0.196333	0.186333	0.186
28.0667	0.196333	0.186333	0.186666
28.1333	0.196333	0.186666	0.186666
28.2	0.197333	0.186333	0.186666
28.2667	0.197667	0.186334	0.186667
28.3333	0.198333	0.186666	0.187333
28.4	0.198	0.186667	0.187333
28.4667	0.197667	0.186	0.187
28.5333	0.199333	0.187	0.187666
28.6	0.199333	0.186333	0.187333
28.6667	0.199333	0.187	0.188
28.7333	0.199333	0.186333	0.187666
28.8	0.198333	0.185666	0.187333
28.8667	0.198333	0.185666	0.187
28.9333	0.199333	0.185333	0.187333
29	0.199	0.185333	0.187333
29.0667	0.2	0.186667	0.188667
29.1333	0.2	0.185667	0.187667
29.2	0.200333	0.186	0.187666
29.2667	0.200333	0.186	0.188333
29.3333	0.201	0.185333	0.187667
29.4	0.199333	0.185333	0.187333
29.4667	0.2	0.185667	0.187667
29.5333	0.201667	0.186334	0.188334
29.6	0.200333	0.185333	0.188
29.6667	0.2	0.185333	0.188
29.7333	0.200333	0.185	0.187666
29.8	0.200333	0.185333	0.188
29.8667	0.201333	0.185666	0.188333
29.9333	0.201333	0.186	0.188333
30	0.201667	0.185667	0.188334
30.0667	0.201333	0.185333	0.188333
30.1333	0.201333	0.185333	0.188666
30.2	0.202333	0.185333	0.188666
30.2667	0.202333	0.186	0.189333
30.3333	0.202333	0.185666	0.189
30.4	0.203333	0.185666	0.189
30.4667	0.204333	0.186	0.19
30.5333	0.203333	0.185333	0.189333
30.6	0.202667	0.185667	0.189334
30.6667	0.204	0.186	0.189333
30.7333	0.202333	0.185666	0.189
30.8	0.202333	0.186	0.189666
30.8667	0.203333	0.185333	0.189
30.9333	0.203333	0.185666	0.189333
31	0.203333	0.185666	0.19
31.0667	0.203333	0.185	0.189333
31.1333	0.203333	0.185666	0.19
31.2	0.202333	0.185333	0.189333
31.2667	0.203333	0.185666	0.189666
31.3333	0.204333	0.186	0.19
31.4	0.203333	0.185333	0.190333
31.4667	0.203333	0.185666	0.19
31.5333	0.204333	0.185666	0.190333
31.6	0.204333	0.185666	0.19
31.6667	0.204	0.185667	0.19
31.7333	0.204333	0.185666	0.19
31.8	0.204	0.186	0.19
31.8667	0.206	0.186	0.191
31.9333	0.206	0.185333	0.190333
32	0.206	0.186	0.191
32.0667	0.205667	0.185667	0.191
32.1333	0.206333	0.186333	0.191333
32.2	0.206333	0.186	0.191666
32.2667	0.206667	0.185334	0.191
32.3333	0.206333	0.185333	0.190666
32.4	0.207667	0.186	0.191667
32.4667	0.208333	0.186666	0.192
32.5333	0.208	0.186333	0.192333
32.6	0.208333	0.186666	0.192333
32.6667	0.208333	0.186	0.192666
32.7333	0.208	0.186	0.191333
32.8	0.208333	0.186333	0.192666
32.8667	0.208333	0.186333	0.193
32.9333	0.208667	0.186334	0.193
33	0.207333	0.186	0.192666
33.0667	0.209333	0.186333	0.193
33.1333	0.209333	0.186333	0.193666
33.2	0.208333	0.186	0.193666
33.2667	0.209333	0.186666	0.194333
33.3333	0.209333	0.186666	0.194333
33.4	0.21	0.186333	0.193667
33.4667	0.209333	0.186666	0.194333
33.5333	0.21	0.187	0.195
33.6	0.210333	0.187333	0.195333
33.6667	0.210333	0.187	0.195333
33.7333	0.210333	0.187	0.195
33.8	0.211333	0.187666	0.195666
33.8667	0.211	0.187333	0.196333
33.9333	0.211333	0.187666	0.195666
34	0.210333	0.187333	0.196
34.0667	0.210667	0.187	0.195667
34.1333	0.211333	0.187333	0.196
34.2	0.211333	0.187666	0.196
34.2667	0.212333	0.187666	0.196666
34.3333	0.211333	0.188	0.196666
34.4	0.212333	0.187666	0.197
34.4667	0.212	0.187333	0.196667
34.5333	0.211333	0.187666	0.196666
34.6	0.212333	0.187666	0.196666
34.6667	0.212333	0.188333	0.197666
34.7333	0.211667	0.188334	0.197
34.8	0.213	0.189	0.198667
34.8667	0.211333	0.188	0.197333
34.9333	0.212333	0.188333	0.197333
35	0.212333	0.189	0.197666
35.0667	0.212333	0.188666	0.198
35.1333	0.212333	0.189	0.198
35.2	0.212667	0.189334	0.198
35.2667	0.213	0.189333	0.198667
35.3333	0.213667	0.189	0.198
35.4	0.213333	0.189666	0.199
35.4667	0.213333	0.189333	0.199
35.5333	0.214333	0.189333	0.199333
35.6	0.213333	0.189333	0.198666
35.6667	0.214333	0.190666	0.199333
35.7333	0.214333	0.190333	0.199333
35.8	0.214333	0.19	0.2
35.8667	0.215333	0.191	0.200666
35.9333	0.216	0.190333	0.200333
36	0.216333	0.191666	0.201333
